# Supplementary material for: The Effect of Dentine Desensitizing Agents on the Retention of Cemented Fixed Dental Prostheses: A Systematic Review
Source: Medicina (Kaunas). 2023 Mar 6;59(3):515. doi: 10.3390/medicina59030515 (PMC10051248; doi:10.3390/medicina59030515)
Supplement: Supplementary file 1 [file medicina-59-00515-s001.zip]

Archive with 1 entries (1 files):
- medicina-2235376-supplementary.pdf
